# Supplementary material for: Effects of Simulated Airplane Cabin Noise on In-Flight Meal Perception in the Brain Using Electroencephalography
Source: Foods. 2024 Mar 26;13(7):1012. doi: 10.3390/foods13071012 (PMC11011798; doi:10.3390/foods13071012)
Supplement: Supplementary file 1 [file foods-13-01012-s001.zip]

Archive with 1 entries (1 files):
- foods-2933957-supplementary.pdf
